# Supplementary material for: Effects of Drought Stress on Abscisic Acid Content and Its Related Transcripts in Allium fistulosum—A. cepa Monosomic Addition Lines
Source: Genes (Basel). 2024 Jun 8;15(6):754. doi: 10.3390/genes15060754 (PMC11202713; doi:10.3390/genes15060754)
Supplement: Supplementary file 1 [file genes-15-00754-s001.zip]

Archive with 3 entries (3 files):
- Table_S1_nakajima.xlsx
- Table_S2_nakajima.xlsx
- Table_S3_nakajima.xlsx
