# Supplementary material for: Effects of Drought Stress on Abscisic Acid Content and Its Related Transcripts in Allium fistulosum—A. cepa Monosomic Addition Lines
Source: Genes (Basel). 2024 Jun 8;15(6):754. doi: 10.3390/genes15060754 (PMC11202713; doi:10.3390/genes15060754)
Supplement: Supplementary file 1 [file genes-15-00754-s001.zip › Table_S1_nakajima.xlsx]

## Sheet: Sheet1
Supplementary Table S1. The quantitative profile of β-carotene, ABA in contorol and drought condions.
Sample	No.	Control		Drought
		β-carotene (mg/gDW)	ABA (ng/gDW)	β-carotene (mg/gDW)	ABA (ng/gDW)
FF	1	0.347384	0.921089	0.166036	10.3071
	2	0.247416	0.580291	0.213369	20.3181
	3	0.340787	0.620297	0.186824	20.5284
	4	0.200999	1.40036	0.317914	11.6123
	5	0.265686	0.539551	0.169528	15.6866
Mean		0.280454	0.812318	0.210734	15.6905
Standard Error		0.0280556	0.161669	0.0280732	2.12641
Coefficeint of Variation (%)		22.3688	44.5027	29.7881	30.3037
1A	1	0.355645	0.315251	0.326442	31.5586
	2	0.434488	1.11739	0.349888	82.8815
	3	0.338093	0.0624075	0.246446	52.2836
	4	0.336534	0.0625884	0.254939	66.8463
	5	0.364547	0.443901	0.297436	39.4675
Mean		0.365861	0.400308	0.29503	54.6075
Standard Error		0.0179539	0.193852	0.0199619	9.26035
Coefficeint of Variation (%)		10.973	108.283	15.1294	37.9193
2A	1	0.202922	0.929765	0.252912	23.7207
	2	0.30138	0.580416	0.190952	15.2971
	3	0.224179	0.544344	0.165148	9.20714
	4	0.315883	0.460955	0.176915	19.9566
	5	0.246477	0.530356	0.162186	5.1312
Mean		0.258168	0.609167	0.189623	14.6625
Standard Error		0.021843	0.0824589	0.0166141	3.39917
Coefficeint of Variation (%)		18.9189	30.2682	19.5917	51.8381
3A	1	0.209898	2.13908	0.213377	23.7207
	2	0.289299	1.15631	0.182687	15.2971
	3	0.219424	0.652535	0.210669	9.20714
	4	0.280364	0.743383	0.161413	19.9566
	5	0.27252	1.08821	0.24132	5.1312
Mean		0.254301	1.1559	0.201893	14.6625
Standard Error		0.0164684	0.264081	0.0137312	3.39917
Coefficeint of Variation (%)		14.4806	51.0858	15.208	51.8381
4A	1	0.269966	1.05787	0.155222	11.3218
	2	0.232182	0.503048	0.15566	9.09899
	3	0.266546	0.402841	0.181519	6.34657
	4	0.214111	0.45002	0.1504	5.10643
	5	0.230197	0.494493	0.151538	19.3027
Mean		0.2426	0.581654	0.158868	10.2353
Standard Error		0.0109459	0.120386	0.00575361	2.51114
Coefficeint of Variation (%)		10.0889	46.2805	8.09821	54.86
5A	1	0.23892	0.976288	0.236206	12.0381
	2	0.284037	0.900901	0.203801	21.4768
	3	0.25442	0.737762	0.318324	27.4725
	4	0.231707	0.376227	0.201922	14.3679
	5	0.235191	1.05913	0.194516	24.9229
Mean		0.248855	0.810061	0.230954	20.0556
Standard Error		0.00961302	0.120697	0.0229879	2.97785
Coefficeint of Variation (%)		8.63772	33.3169	22.2567	33.2009
6A	1	0.253792	4.62171	0.168729	14.093
	2	0.307171	8.56608	0.168196	18.7192
	3	0.298917	2.41006	0.169353	18.3093
	4	0.268516	0.91589	0.179724	8.82153
	5	0.279573	0.987536	0.156851	7.80439
Mean		0.281594	3.50025	0.168571	13.5495
Standard Error		0.00975284	1.43355	0.00362302	2.29169
Coefficeint of Variation (%)		7.74449	91.5797	4.80588	37.8197
7A	1	0.258599	0.554153	0.153386	22.5879
	2	0.269162	0.52247	0.175493	14.8286
	3	0.241338	0.656827	0.175683	23.8223
	4	0.277226	0.98926	0.17889	25.2127
	5	0.236704	0.804103	0.231064	21.1491
Mean		0.256606	0.705363	0.182903	21.5201
Standard Error		0.00779743	0.0863184	0.0128722	1.80264
Coefficeint of Variation (%)		6.79469	27.3638	15.7368	18.7305
8A	1	0.221233	1.3888	0.152451	12.9426
	2	0.27571	1.58143	0.175485	12.3263
	3	0.201575	0.562437	0.191058	35.7666
	4	0.277854	0.567929	0.173671	5.1156
	5	0.269302	0.921389	0.237622	20.6376
Mean		0.249135	1.0044	0.186057	17.3577
Standard Error		0.015777	0.20898	0.0142802	5.21691
Coefficeint of Variation (%)		14.1604	46.5248	17.1621	67.2055

## Sheet: Sheet1 (2)
Supplementary Table S1. The quantitative profile of β-carotene, ABA in different monosomic addition lines (AMALs, 1A, 2A, 3A, 4A, 5A, 6A, 7A, and 8A) and Allium fistulosum (FF) under contorol and drought stress conditions.
No.	FF				1A				2A				3A				4A				5A				6A				7A				8A
	Control		Drought		Control		Drought		Control		Drought		Control		Drought		Control		Drought		Control		Drought		Control		Drought		Control		Drought		Control		Drought
	β-carotene (mg/gDW)	ABA (ng/gDW)	β-carotene (mg/gDW)	ABA (ng/gDW)	β-carotene (mg/gDW)	ABA (ng/gDW)	β-carotene (mg/gDW)	ABA (ng/gDW)	β-carotene (mg/gDW)	ABA (ng/gDW)	β-carotene (mg/gDW)	ABA (ng/gDW)	β-carotene (mg/gDW)	ABA (ng/gDW)	β-carotene (mg/gDW)	ABA (ng/gDW)	β-carotene (mg/gDW)	ABA (ng/gDW)	β-carotene (mg/gDW)	ABA (ng/gDW)	β-carotene (mg/gDW)	ABA (ng/gDW)	β-carotene (mg/gDW)	ABA (ng/gDW)	β-carotene (mg/gDW)	ABA (ng/gDW)	β-carotene (mg/gDW)	ABA (ng/gDW)	β-carotene (mg/gDW)	ABA (ng/gDW)	β-carotene (mg/gDW)	ABA (ng/gDW)	β-carotene (mg/gDW)	ABA (ng/gDW)	β-carotene (mg/gDW)	ABA (ng/gDW)
1	0.347384	0.921089	0.166036	10.3071	0.355645	0.315251	0.326442	31.5586	0.202922	0.929765	0.252912	23.7207	0.209898	2.13908	0.213377	23.7207	0.269966	1.05787	0.155222	11.3218	0.23892	0.976288	0.236206	12.0381	0.253792	4.62171	0.168729	14.093	0.258599	0.554153	0.153386	22.5879	0.221233	1.3888	0.152451	12.9426
2	0.247416	0.580291	0.213369	20.3181	0.434488	1.11739	0.349888	82.8815	0.30138	0.580416	0.190952	15.2971	0.289299	1.15631	0.182687	15.2971	0.232182	0.503048	0.15566	9.09899	0.284037	0.900901	0.203801	21.4768	0.307171	8.56608	0.168196	18.7192	0.269162	0.52247	0.175493	14.8286	0.27571	1.58143	0.175485	12.3263
3	0.340787	0.620297	0.186824	20.5284	0.338093	0.0624075	0.246446	52.2836	0.224179	0.544344	0.165148	9.20714	0.219424	0.652535	0.210669	9.20714	0.266546	0.402841	0.181519	6.34657	0.25442	0.737762	0.318324	27.4725	0.298917	2.41006	0.169353	18.3093	0.241338	0.656827	0.175683	23.8223	0.201575	0.562437	0.191058	35.7666
4	0.200999	1.40036	0.317914	11.6123	0.336534	0.0625884	0.254939	66.8463	0.315883	0.460955	0.176915	19.9566	0.280364	0.743383	0.161413	19.9566	0.214111	0.45002	0.1504	5.10643	0.231707	0.376227	0.201922	14.3679	0.268516	0.91589	0.179724	8.82153	0.277226	0.98926	0.17889	25.2127	0.277854	0.567929	0.173671	5.1156
5	0.265686	0.539551	0.169528	15.6866	0.364547	0.443901	0.297436	39.4675	0.246477	0.530356	0.162186	5.1312	0.27252	1.08821	0.24132	5.1312	0.230197	0.494493	0.151538	19.3027	0.235191	1.05913	0.194516	24.9229	0.279573	0.987536	0.156851	7.80439	0.236704	0.804103	0.231064	21.1491	0.269302	0.921389	0.237622	20.6376
Mean	0.280454	0.812318	0.210734	15.6905	0.365861	0.400308	0.29503	54.6075	0.258168	0.609167	0.189623	14.6625	0.254301	1.1559	0.201893	14.6625	0.2426	0.581654	0.158868	10.2353	0.248855	0.810061	0.230954	20.0556	0.281594	3.50025	0.168571	13.5495	0.256606	0.705363	0.182903	21.5201	0.249135	1.0044	0.186057	17.3577
Standard Error	0.0280556	0.161669	0.0280732	2.12641	0.0179539	0.193852	0.0199619	9.26035	0.021843	0.0824589	0.0166141	3.39917	0.0164684	0.264081	0.0137312	3.39917	0.0109459	0.120386	0.00575361	2.51114	0.00961302	0.120697	0.0229879	2.97785	0.00975284	1.43355	0.00362302	2.29169	0.00779743	0.0863184	0.0128722	1.80264	0.015777	0.20898	0.0142802	5.21691
Coefficeint of Variation (%)	22.3688	44.5027	29.7881	30.3037	10.973	108.283	15.1294	37.9193	18.9189	30.2682	19.5917	51.8381	14.4806	51.0858	15.208	51.8381	10.0889	46.2805	8.09821	54.86	8.63772	33.3169	22.2567	33.2009	7.74449	91.5797	4.80588	37.8197	6.79469	27.3638	15.7368	18.7305	14.1604	46.5248	17.1621	67.2055
