# Supplementary material for: Effects of Drought Stress on Abscisic Acid Content and Its Related Transcripts in Allium fistulosum—A. cepa Monosomic Addition Lines
Source: Genes (Basel). 2024 Jun 8;15(6):754. doi: 10.3390/genes15060754 (PMC11202713; doi:10.3390/genes15060754)
Supplement: Supplementary file 1 [file genes-15-00754-s001.zip › Table_S2_nakajima.xlsx]

## Sheet: Sheet1
Supplementary TableS2. Ct value of qPCR in FF, 1A, and 6A under control and drought stress conditions
Date:14, Sep, 2022				Date:21, Sep, 2022				Date:23, Sep, 2022				Date:28, Sep, 2022				Date:11, Oc, 2022				Date:11, Oc, 2022
Sample	No.	Gene	Ct	Sample	No.	Gene	Ct	Sample	No.	Gene	Ct	Sample	No.	Gene	Ct	Sample	No.	Gene	Ct	Sample	No.	Gene	Ct
FF_Control	1	BCH1	15.0808	FF_Control	1	ABA1	20.2088	FF_Control	1	ABA2	23.8062	FF_Control	1	AAO3	24.1501	FF_Control	1	CYP707A3	25.934	FF_Control	1	LEF4-5	N.D
FF_Control	2	BCH1	14.5341	FF_Control	2	ABA1	19.142	FF_Control	2	ABA2	22.4976	FF_Control	2	AAO3	23.1798	FF_Control	2	CYP707A3	23.7914	FF_Control	2	LEF4-5	31.3668
FF_Control	3	BCH1	14.863	FF_Control	3	ABA1	20.4944	FF_Control	3	ABA2	24.0526	FF_Control	3	AAO3	24.3477	FF_Control	3	CYP707A3	26.4975	FF_Control	3	LEF4-5	32.407
FF_Control	4	BCH1	15.044	FF_Control	4	ABA1	19.9795	FF_Control	4	ABA2	23.5773	FF_Control	4	AAO3	24.2368	FF_Control	4	CYP707A3	25.4466	FF_Control	4	LEF4-5	30.8185
FF_Control	5	BCH1	16.2586	FF_Control	5	ABA1	21.2208	FF_Control	5	ABA2	24.7857	FF_Control	5	AAO3	25.119	FF_Control	5	CYP707A3	25.2597	FF_Control	5	LEF4-5	32.4076
1A_Control	1	BCH1	31.6611	1A_Control	1	ABA1	37.6161	1A_Control	1	ABA2	N.D	1A_Control	1	AAO3	N.D	1A_Control	1	CYP707A3	N.D	1A_Control	1	LEF4-5	N.D
1A_Control	2	BCH1	17.1185	1A_Control	2	ABA1	21.1886	1A_Control	2	ABA2	25.4504	1A_Control	2	AAO3	26.3056	1A_Control	2	CYP707A3	26.8734	1A_Control	2	LEF4-5	29.9074
1A_Control	3	BCH1	15.7109	1A_Control	3	ABA1	20.0033	1A_Control	3	ABA2	24.143	1A_Control	3	AAO3	24.9019	1A_Control	3	CYP707A3	25.9534	1A_Control	3	LEF4-5	30.7123
1A_Control	4	BCH1	15.1393	1A_Control	4	ABA1	19.9631	1A_Control	4	ABA2	24.3223	1A_Control	4	AAO3	24.9802	1A_Control	4	CYP707A3	26.0051	1A_Control	4	LEF4-5	30.5076
1A_Control	5	BCH1	16.0007	1A_Control	5	ABA1	20.4745	1A_Control	5	ABA2	24.4879	1A_Control	5	AAO3	25.5975	1A_Control	5	CYP707A3	25.8469	1A_Control	5	LEF4-5	31.2774
6A_Control	1	BCH1	14.773	6A_Control	1	ABA1	20.1362	6A_Control	1	ABA2	22.8743	6A_Control	1	AAO3	24.3916	6A_Control	1	CYP707A3	25.4739	6A_Control	1	LEF4-5	29.8192
6A_Control	2	BCH1	14.6971	6A_Control	2	ABA1	20.6946	6A_Control	2	ABA2	24.3107	6A_Control	2	AAO3	23.8465	6A_Control	2	CYP707A3	25.22	6A_Control	2	LEF4-5	30.3133
6A_Control	3	BCH1	15.6956	6A_Control	3	ABA1	20.9791	6A_Control	3	ABA2	24.5029	6A_Control	3	AAO3	25.2367	6A_Control	3	CYP707A3	26.7317	6A_Control	3	LEF4-5	31.4895
6A_Control	4	BCH1	13.7786	6A_Control	4	ABA1	19.1543	6A_Control	4	ABA2	22.8121	6A_Control	4	AAO3	22.8878	6A_Control	4	CYP707A3	24.7238	6A_Control	4	LEF4-5	30.901
6A_Control	5	BCH1	14.6358	6A_Control	5	ABA1	19.5373	6A_Control	5	ABA2	23.1505	6A_Control	5	AAO3	23.7685	6A_Control	5	CYP707A3	24.6162	6A_Control	5	LEF4-5	30.9011
FF_Drought	1	BCH1	9.30896	FF_Drought	1	ABA1	21.116	FF_Drought	1	ABA2	23.5282	FF_Drought	1	AAO3	25.7524	FF_Drought	1	CYP707A3	26.1837	FF_Drought	1	LEF4-5	34.7485
FF_Drought	2	BCH1	9.94383	FF_Drought	2	ABA1	20.43	FF_Drought	2	ABA2	23.3422	FF_Drought	2	AAO3	25.0476	FF_Drought	2	CYP707A3	26.3917	FF_Drought	2	LEF4-5	32.8543
FF_Drought	3	BCH1	10.2036	FF_Drought	3	ABA1	22.1832	FF_Drought	3	ABA2	24.4646	FF_Drought	3	AAO3	26.7556	FF_Drought	3	CYP707A3	27.0689	FF_Drought	3	LEF4-5	35.3628
FF_Drought	4	BCH1	13.4497	FF_Drought	4	ABA1	21.4267	FF_Drought	4	ABA2	24.305	FF_Drought	4	AAO3	25.5238	FF_Drought	4	CYP707A3	23.7194	FF_Drought	4	LEF4-5	33.1327
FF_Drought	5	BCH1	9.44431	FF_Drought	5	ABA1	22.0647	FF_Drought	5	ABA2	24.2707	FF_Drought	5	AAO3	25.8781	FF_Drought	5	CYP707A3	26.0227	FF_Drought	5	LEF4-5	36.5151
1A_Drought	1	BCH1	15.5291	1A_Drought	1	ABA1	19.9549	1A_Drought	1	ABA2	23.9686	1A_Drought	1	AAO3	24.6506	1A_Drought	1	CYP707A3	24.6732	1A_Drought	1	LEF4-5	29.4252
1A_Drought	2	BCH1	15.8801	1A_Drought	2	ABA1	20.0267	1A_Drought	2	ABA2	24.4105	1A_Drought	2	AAO3	25.0651	1A_Drought	2	CYP707A3	25.6127	1A_Drought	2	LEF4-5	29.7755
1A_Drought	3	BCH1	15.7888	1A_Drought	3	ABA1	20.2811	1A_Drought	3	ABA2	24.3171	1A_Drought	3	AAO3	25.114	1A_Drought	3	CYP707A3	26.1053	1A_Drought	3	LEF4-5	30.5743
1A_Drought	4	BCH1	9.1075	1A_Drought	4	ABA1	21.0563	1A_Drought	4	ABA2	22.8889	1A_Drought	4	AAO3	26.3196	1A_Drought	4	CYP707A3	24.8535	1A_Drought	4	LEF4-5	33.9868
1A_Drought	5	BCH1	8.75902	1A_Drought	5	ABA1	20.8848	1A_Drought	5	ABA2	23.4102	1A_Drought	5	AAO3	26.1337	1A_Drought	5	CYP707A3	24.9458	1A_Drought	5	LEF4-5	31.5149
6A_Drought	1	BCH1	9.57037	6A_Drought	1	ABA1	22.2659	6A_Drought	1	ABA2	24.0877	6A_Drought	1	AAO3	27.1174	6A_Drought	1	CYP707A3	28.0023	6A_Drought	1	LEF4-5	35.889
6A_Drought	2	BCH1	8.96055	6A_Drought	2	ABA1	22.0582	6A_Drought	2	ABA2	23.9513	6A_Drought	2	AAO3	25.6303	6A_Drought	2	CYP707A3	27.3619	6A_Drought	2	LEF4-5	34.2626
6A_Drought	3	BCH1	10.5813	6A_Drought	3	ABA1	22.9302	6A_Drought	3	ABA2	24.9557	6A_Drought	3	AAO3	27.419	6A_Drought	3	CYP707A3	28.5105	6A_Drought	3	LEF4-5	33.7469
6A_Drought	4	BCH1	14.084	6A_Drought	4	ABA1	27.6205	6A_Drought	4	ABA2	29.5387	6A_Drought	4	AAO3	32.5315	6A_Drought	4	CYP707A3	34.923	6A_Drought	4	LEF4-5	39.1746
6A_Drought	5	BCH1	10.5699	6A_Drought	5	ABA1	22.2749	6A_Drought	5	ABA2	24.3418	6A_Drought	5	AAO3	26.8333	6A_Drought	5	CYP707A3	28.0772	6A_Drought	5	LEF4-5	37.4016
FF_Control	1	β-actin	16.3986	FF_Control	1	NCED3	30.9744	FF_Control	1	ABA3	27.2514	FF_Control	1	CYP707A1	25.1377	FF_Control	1	β-actin	28.2065	FF_Control	1	Transducin	N.D
FF_Control	2	β-actin	14.9766	FF_Control	2	NCED3	30.5792	FF_Control	2	ABA3	25.9343	FF_Control	2	CYP707A1	22.9846	FF_Control	2	β-actin	26.7195	FF_Control	2	Transducin	25.4391
FF_Control	3	β-actin	16.6615	FF_Control	3	NCED3	31.2155	FF_Control	3	ABA3	27.2518	FF_Control	3	CYP707A1	24.4199	FF_Control	3	β-actin	28.4054	FF_Control	3	Transducin	N.D
FF_Control	4	β-actin	16.126	FF_Control	4	NCED3	31.2968	FF_Control	4	ABA3	26.6887	FF_Control	4	CYP707A1	25.4459	FF_Control	4	β-actin	27.6211	FF_Control	4	Transducin	26.7111
FF_Control	5	β-actin	17.2787	FF_Control	5	NCED3	32.5713	FF_Control	5	ABA3	27.5074	FF_Control	5	CYP707A1	24.7803	FF_Control	5	β-actin	29.1009	FF_Control	5	Transducin	27.8147
1A_Control	1	β-actin	38.2597	1A_Control	1	NCED3	38.4518	1A_Control	1	ABA3	N.D	1A_Control	1	CYP707A1	N.D	1A_Control	1	β-actin	N.D	1A_Control	1	Transducin	N.D
1A_Control	2	β-actin	19.3167	1A_Control	2	NCED3	32.3668	1A_Control	2	ABA3	28.1917	1A_Control	2	CYP707A1	24.9967	1A_Control	2	β-actin	31.7121	1A_Control	1	Transducin	28.9999
1A_Control	3	β-actin	19.016	1A_Control	3	NCED3	30.5344	1A_Control	3	ABA3	27.2261	1A_Control	3	CYP707A1	23.7651	1A_Control	3	β-actin	30.8945	1A_Control	2	Transducin	28.3846
1A_Control	4	β-actin	18.6539	1A_Control	4	NCED3	31.2802	1A_Control	4	ABA3	27.6635	1A_Control	4	CYP707A1	23.2652	1A_Control	4	β-actin	30.2609	1A_Control	3	Transducin	27.1583
1A_Control	5	β-actin	19.1673	1A_Control	5	NCED3	32.2764	1A_Control	5	ABA3	27.7723	1A_Control	5	CYP707A1	24.3591	1A_Control	5	β-actin	31.2045	1A_Control	4	Transducin	29.4348
6A_Control	1	β-actin	15.7083	6A_Control	1	NCED3	29.5824	6A_Control	1	ABA3	25.408	6A_Control	1	CYP707A1	24.35	6A_Control	1	β-actin	27.3072	6A_Control	1	Transducin	26.5903
6A_Control	2	β-actin	15.6725	6A_Control	2	NCED3	29.447	6A_Control	2	ABA3	25.9126	6A_Control	2	CYP707A1	25.5116	6A_Control	2	β-actin	27.2572	6A_Control	2	Transducin	25.6739
6A_Control	3	β-actin	16.9838	6A_Control	3	NCED3	32.123	6A_Control	3	ABA3	27.6114	6A_Control	3	CYP707A1	25.8353	6A_Control	3	β-actin	28.8324	6A_Control	3	Transducin	27.0782
6A_Control	4	β-actin	14.7582	6A_Control	4	NCED3	29.62	6A_Control	4	ABA3	25.6648	6A_Control	4	CYP707A1	22.9015	6A_Control	4	β-actin	26.4139	6A_Control	4	Transducin	25.6811
6A_Control	5	β-actin	15.3198	6A_Control	5	NCED3	29.2398	6A_Control	5	ABA3	25.8985	6A_Control	5	CYP707A1	24.0705	6A_Control	5	β-actin	26.8038	6A_Control	5	Transducin	26.1299
FF_Drought	1	β-actin	17.2397	FF_Drought	1	NCED3	25.0079	FF_Drought	1	ABA3	26.2982	FF_Drought	1	CYP707A1	25.3807	FF_Drought	1	β-actin	29.2159	FF_Drought	1	Transducin	27.928
FF_Drought	2	β-actin	16.8445	FF_Drought	2	NCED3	27.7176	FF_Drought	2	ABA3	26.0579	FF_Drought	2	CYP707A1	26.2335	FF_Drought	2	β-actin	28.4576	FF_Drought	2	Transducin	27.0693
FF_Drought	3	β-actin	18.8721	FF_Drought	3	NCED3	27.2325	FF_Drought	3	ABA3	26.7544	FF_Drought	3	CYP707A1	26.2566	FF_Drought	3	β-actin	30.1381	FF_Drought	3	Transducin	28.6076
FF_Drought	4	β-actin	17.5805	FF_Drought	4	NCED3	32.6409	FF_Drought	4	ABA3	26.9846	FF_Drought	4	CYP707A1	27.7259	FF_Drought	4	β-actin	29.2348	FF_Drought	4	Transducin	26.002
FF_Drought	5	β-actin	18.1542	FF_Drought	5	NCED3	26.9408	FF_Drought	5	ABA3	26.2925	FF_Drought	5	CYP707A1	25.724	FF_Drought	5	β-actin	29.3941	FF_Drought	5	Transducin	26.8257
1A_Drought	1	β-actin	18.9195	1A_Drought	1	NCED3	31.455	1A_Drought	1	ABA3	26.6223	1A_Drought	1	CYP707A1	24.7895	1A_Drought	1	β-actin	31.0032	1A_Drought	1	Transducin	27.4946
1A_Drought	2	β-actin	18.9661	1A_Drought	2	NCED3	31.4531	1A_Drought	2	ABA3	26.9864	1A_Drought	2	CYP707A1	23.9621	1A_Drought	2	β-actin	30.3761	1A_Drought	2	Transducin	27.7598
1A_Drought	3	β-actin	18.9117	1A_Drought	3	NCED3	31.1015	1A_Drought	3	ABA3	27.394	1A_Drought	3	CYP707A1	24.3528	1A_Drought	3	β-actin	30.9991	1A_Drought	3	Transducin	28.4703
1A_Drought	4	β-actin	19.7518	1A_Drought	4	NCED3	27.086	1A_Drought	4	ABA3	26.5912	1A_Drought	4	CYP707A1	25.8503	1A_Drought	4	β-actin	31.0117	1A_Drought	4	Transducin	25.0808
1A_Drought	5	β-actin	19.9377	1A_Drought	5	NCED3	25.8496	1A_Drought	5	ABA3	26.355	1A_Drought	5	CYP707A1	24.8125	1A_Drought	5	β-actin	31.22	1A_Drought	5	Transducin	25.9932
6A_Drought	1	β-actin	18.0423	6A_Drought	1	NCED3	25.8605	6A_Drought	1	ABA3	26.3661	6A_Drought	1	CYP707A1	27.1959	6A_Drought	1	β-actin	29.8785	6A_Drought	1	Transducin	27.7638
6A_Drought	2	β-actin	17.234	6A_Drought	2	NCED3	25.3186	6A_Drought	2	ABA3	24.9586	6A_Drought	2	CYP707A1	26.4919	6A_Drought	2	β-actin	28.9118	6A_Drought	2	Transducin	26.5811
6A_Drought	3	β-actin	18.8807	6A_Drought	3	NCED3	26.7305	6A_Drought	3	ABA3	27.067	6A_Drought	3	CYP707A1	28.0902	6A_Drought	3	β-actin	30.9718	6A_Drought	3	Transducin	27.9557
6A_Drought	4	β-actin	29.9838	6A_Drought	4	NCED3	28.3677	6A_Drought	4	ABA3	30.0932	6A_Drought	4	CYP707A1	29.4966	6A_Drought	4	β-actin	36.7612	6A_Drought	4	Transducin	29.1689
6A_Drought	5	β-actin	18.1437	6A_Drought	5	NCED3	26.6918	6A_Drought	5	ABA3	26.2002	6A_Drought	5	CYP707A1	27.3086	6A_Drought	5	β-actin	30.2394	6A_Drought	5	Transducin	28.4979
				FF_Control	1	β-actin	28.0419	FF_Control	1	β-actin	28.2802	FF_Control	1	β-actin	28.4391					FF_Control	1	β-actin	N.D
				FF_Control	2	β-actin	26.6933	FF_Control	2	β-actin	27.1345	FF_Control	2	β-actin	26.8165					FF_Control	2	β-actin	27.0196
				FF_Control	3	β-actin	28.5178	FF_Control	3	β-actin	28.7247	FF_Control	3	β-actin	28.4061					FF_Control	3	β-actin	28.7817
				FF_Control	4	β-actin	27.612	FF_Control	4	β-actin	28.1628	FF_Control	4	β-actin	27.9939					FF_Control	4	β-actin	28.0739
				FF_Control	5	β-actin	29.1698	FF_Control	5	β-actin	29.3865	FF_Control	5	β-actin	29.1839					FF_Control	5	β-actin	29.5753
				1A_Control	1	β-actin	N.D	1A_Control	1	β-actin	N.D	1A_Control	1	β-actin	N.D					1A_Control	1	β-actin	N.D
				1A_Control	2	β-actin	31.3257	1A_Control	2	β-actin	32.0794	1A_Control	2	β-actin	31.7253					1A_Control	2	β-actin	31.9525
				1A_Control	3	β-actin	30.8119	1A_Control	3	β-actin	31.0127	1A_Control	3	β-actin	31.1202					1A_Control	3	β-actin	31.0095
				1A_Control	4	β-actin	30.3945	1A_Control	4	β-actin	31.1268	1A_Control	4	β-actin	30.6484					1A_Control	4	β-actin	30.748
				1A_Control	5	β-actin	30.9578	1A_Control	5	β-actin	31.1808	1A_Control	5	β-actin	31.4258					1A_Control	5	β-actin	31.1749
				6A_Control	1	β-actin	27.4972	6A_Control	1	β-actin	27.6464	6A_Control	1	β-actin	27.4985					6A_Control	1	β-actin	27.6886
				6A_Control	2	β-actin	27.4674	6A_Control	2	β-actin	27.8171	6A_Control	2	β-actin	27.5105					6A_Control	2	β-actin	27.6541
				6A_Control	3	β-actin	28.6182	6A_Control	3	β-actin	28.9618	6A_Control	3	β-actin	28.5882					6A_Control	3	β-actin	28.8957
				6A_Control	4	β-actin	26.5173	6A_Control	4	β-actin	26.8702	6A_Control	4	β-actin	26.7617					6A_Control	4	β-actin	26.915
				6A_Control	5	β-actin	27.2218	6A_Control	5	β-actin	27.362	6A_Control	5	β-actin	27.3169					6A_Control	5	β-actin	27.5244
				FF_Drought	1	β-actin	28.9608	FF_Drought	1	β-actin	29.3524	FF_Drought	1	β-actin	29.3125					FF_Drought	1	β-actin	29.3257
				FF_Drought	2	β-actin	28.3955	FF_Drought	2	β-actin	28.9605	FF_Drought	2	β-actin	28.6681					FF_Drought	2	β-actin	28.7971
				FF_Drought	3	β-actin	29.9984	FF_Drought	3	β-actin	30.8862	FF_Drought	3	β-actin	30.3781					FF_Drought	3	β-actin	30.8
				FF_Drought	4	β-actin	28.8964	FF_Drought	4	β-actin	29.3724	FF_Drought	4	β-actin	29.3407					FF_Drought	4	β-actin	29.6995
				FF_Drought	5	β-actin	29.675	FF_Drought	5	β-actin	29.9844	FF_Drought	5	β-actin	29.8636					FF_Drought	5	β-actin	29.988
				1A_Drought	1	β-actin	30.6746	1A_Drought	1	β-actin	31.2263	1A_Drought	1	β-actin	30.8384					1A_Drought	1	β-actin	31.5834
				1A_Drought	2	β-actin	30.7554	1A_Drought	2	β-actin	31.3876	1A_Drought	2	β-actin	31.0433					1A_Drought	2	β-actin	30.993
				1A_Drought	3	β-actin	30.9938	1A_Drought	3	β-actin	31.543	1A_Drought	3	β-actin	31.2713					1A_Drought	3	β-actin	31.1626
				1A_Drought	4	β-actin	31.2957	1A_Drought	4	β-actin	31.1753	1A_Drought	4	β-actin	31.8325					1A_Drought	4	β-actin	31.8836
				1A_Drought	5	β-actin	31.7345	1A_Drought	5	β-actin	31.8495	1A_Drought	5	β-actin	31.693					1A_Drought	5	β-actin	31.8519
				6A_Drought	1	β-actin	30.3928	6A_Drought	1	β-actin	30.9501	6A_Drought	1	β-actin	30.2387					6A_Drought	1	β-actin	N.D
				6A_Drought	2	β-actin	29.128	6A_Drought	2	β-actin	29.4277	6A_Drought	2	β-actin	29.7603					6A_Drought	2	β-actin	29.0967
				6A_Drought	3	β-actin	30.7673	6A_Drought	3	β-actin	30.8151	6A_Drought	3	β-actin	30.9758					6A_Drought	3	β-actin	31.4073
				6A_Drought	4	β-actin	N.D	6A_Drought	4	β-actin	N.D	6A_Drought	4	β-actin	35.2571					6A_Drought	4	β-actin	38.026
				6A_Drought	5	β-actin	30.2959	6A_Drought	5	β-actin	30.4098	6A_Drought	5	β-actin	30.4574					6A_Drought	5	β-actin	30.3911
