# Supplementary material for: Effects of Drought Stress on Abscisic Acid Content and Its Related Transcripts in Allium fistulosum—A. cepa Monosomic Addition Lines
Source: Genes (Basel). 2024 Jun 8;15(6):754. doi: 10.3390/genes15060754 (PMC11202713; doi:10.3390/genes15060754)
Supplement: Supplementary file 1 [file genes-15-00754-s001.zip › Table_S3_nakajima.xlsx]

## Sheet: Sheet1
Supplementary Table S3. The year-round varitions of ascorbic acid conten in 1A, 6A, and FF.
Year	Month	Ascorbic acid (mg/100gFW)
		FF	1A	6A
2005	Apr	60.2	68.89	64.9
	May	24.54	36.55	27.26
	Jun	43.31	76.01	43.19
	Jul	59.6	88.56	63.58
	Aug	39.2	84.33	41.01
	Sep	61.53	64.66	58.63
	Oct	39.08	72.87	64.3
	Nov	51.75	78.06	75.52
	Dec	84.33	147.08	123.43
2006	Jan	124.51	147.08	142.25
	Feb	51.63	136.94	61.41
	Mar	37.9367	76.8507	45.5988
Mean		56.4681	89.8234	67.5899
Standard Error		26.3499	35.036	33.466
Coefficeint of Variation (%)		46.6634	39.0054	49.5133
